# Supplementary material for: Interventricular Septum Thickness for the Prediction of Coronary Heart Disease and Myocardial Infarction in Hypertension Population: A Prospective Study
Source: J Clin Med. 2022 Dec 1;11(23):7152. doi: 10.3390/jcm11237152 (PMC9738248; doi:10.3390/jcm11237152)
Supplement: Supplementary file 1 [file jcm-11-07152-s001.zip]

Archive with 1 entries (1 files):
- jcm-2025784-supplementary.pdf
